# Supplementary material for: Human cerebral spheroids undergo 4-aminopyridine-induced, activity associated changes in cellular composition and microrna expression
Source: Sci Rep. 2022 Jun 1;12:9143. doi: 10.1038/s41598-022-13071-x (PMC9160269; doi:10.1038/s41598-022-13071-x)
Supplement: Supplementary file 3 — Supplementary Information 3. [file 41598_2022_13071_MOESM3_ESM.xlsx]

## Sheet: Metadata
Matrix_non_normalized containes the mean CT of technical replicates
Matrix_normalized contains the signal data normalized to house-keeping genes (ΔCT normalized to GAPDH and HPRT for mRNA or miR17 and miR181c for microRNAs) and to control group (ΔΔCT) as E^ΔΔCT where E is the efficiency calculated for each primer pair

## Sheet: Matrix_non_normalized
Samples	GAPDH	HPRT	RMST	pri-miR135A1	pri-miR135A2	miR125b	miR132	miR135a	miR139	miR146a	miR19a	miR21	miR30a	miR9	miR17	miR181c
ctrl-1	21.36	25.27	23.83	30.61	30.81	15.39	22.67	18.18	21.15	28.42	17.64	19.77	18.20	13.71	18.22	17.55
ctrl-2	21.29	25.23	23.40	31.15	31.05	15.29	22.71	18.00	20.91	28.63	18.07	19.78	18.30	13.63	18.14	17.37
ctrl-3	21.52	25.28	22.04	30.84	29.43	15.21	22.80	17.40	21.67	28.47	18.31	19.65	18.48	14.07	18.30	17.75
ctrl-4	20.61	24.81	22.71	30.18	30.33	15.55	22.70	18.28	21.21	29.04	18.29	19.75	18.39	14.07	18.49	17.90
ctrl-5	21.45	26.07	22.34	31.37	30.87	15.73	23.65	17.66	23.90	29.70	18.05	18.15	17.86	15.72	18.91	19.12
ctrl-6	21.08	25.80	21.53	30.41	29.08	15.60	22.57	17.15	23.18	28.95	17.58	18.65	18.02	14.06	18.62	18.28
ctrl-7	21.46	25.72	22.59	30.78	30.05	14.92	21.94	17.17	22.73	28.22	17.94	18.29	17.61	13.90	18.46	17.73
ctrl-8	21.14	25.63	21.53	30.63	29.85	15.01	22.28	17.07	22.84	28.81	17.35	17.95	17.51	13.66	18.37	18.08
4AP-1	21.13	25.11	25.33	31.25	32.31	15.88	22.67	19.17	20.86	28.51	18.74	18.28	18.69	14.07	18.37	17.79
4AP-2	21.18	24.95	23.64	30.69	30.81	15.27	22.66	18.34	21.03	28.74	18.05	20.52	18.26	13.79	18.20	17.44
4AP-3	20.49	24.56	24.26	30.81	31.70	15.46	22.69	18.77	20.84	28.32	17.34	19.92	18.26	13.47	18.09	17.47
4AP-4	20.63	24.74	23.91	30.55	31.35	15.50	22.81	18.50	21.23	28.84	17.77	19.95	18.31	13.84	18.31	17.59
4AP-5	21.56	26.15	22.99	31.03	30.78	15.86	23.63	18.29	23.80	29.77	18.07	18.23	18.08	15.47	18.86	19.12
4AP-6	21.50	25.85	21.85	30.86	29.81	15.10	22.58	17.39	23.24	29.07	18.10	18.40	17.65	14.24	18.63	18.14
4AP-7	21.32	25.83	22.38	30.69	29.94	15.06	22.33	17.69	23.42	29.46	17.77	18.27	17.62	14.13	18.62	18.31
4AP-8	21.18	25.53	21.63	31.21	29.63	15.07	22.40	16.90	23.29	28.74	17.74	18.55	17.63	14.03	18.76	18.04

## Sheet: Matrix_normalized
Samples	GAPDH	HPRT	RMST	pri-miR135A1	pri-miR135A2	miR125b	miR132	miR135a	miR139	miR146a	miR19a	miR21	miR30a	miR9	miR17	miR181c
ctrl-1	0.982770246207553	1.01753182278252	0.628083919299382	1.17809525500185	0.834927987319031	0.924374722247619	0.978589023981065	0.804420279495611	0.999285077639142	1.13388357034963	1.28488784623423	0.922850124436359	1.04436810885013	1.04859734991049	0.993862478583289	1.00617542320891
ctrl-2	0.997992546204637	1.00201149177216	0.811212603467127	0.775937468230449	0.677686541988421	0.898411790886105	0.863938185168379	0.836780979786598	1.08788624396253	0.86489330480547	0.8606050240029	0.827108937811423	0.884048592940007	1.01015714913547	0.955000452168645	1.04711992306304
ctrl-3	0.92739750644417	1.07828627212316	2.26313316244925	1.06935494769525	2.35013012361269	1.15865237644892	0.988461426254121	1.58275750405929	0.76384404519971	1.20403616457703	0.890404583774164	1.11508899467036	0.946901670323022	0.913064911399511	1.0342574548328	0.966877246402504
ctrl-4	1.0993975858111	0.909589044860628	0.86723645913859	1.02298905354736	0.752021419250273	1.03925791167431	1.19662277340241	0.938622170331261	1.20426597291441	0.846894808445798	1.01564869477157	1.17488830670377	1.14384026014976	1.0339526461211	1.01868865127858	0.981654206851996
ctrl-5	1.03274855404882	0.96828990568863	0.924163704617655	0.781089954949606	0.620450956081592	1.11165261883614	0.677266397605995	1.0986093172289	0.854711015805635	0.761349636707877	1.16722474180427	1.58389634439694	1.3605262118566	0.573131882673348	1.16015227172569	0.861955817672567
ctrl-6	1.07558474029429	0.929726838376669	1.27726580080131	1.21827137640712	1.71688238818219	0.839678230781304	1.04904733665986	1.10230878789663	1.00088815002702	0.991181160041655	1.13313324741644	0.766811653898848	0.840249820729107	1.22553706211977	0.9944428665644	1.00558818774054
ctrl-7	0.906761664013026	1.10282562627795	0.692006275386492	1.04730080203522	0.974717391560664	1.02770294126528	1.30069481320484	0.845782559042996	1.08859465513025	1.42220267824063	0.680476053770852	0.774495742096515	0.870997826532665	1.06335420464121	0.867751337089805	1.1524038710833
ctrl-8	0.992813380159619	1.00723864120287	1.22422085922377	1.00342165812397	0.9631042096306	1.04243842437703	1.08210642918796	0.976325712560793	1.07381373224683	0.931754125726852	1.11109626062986	1.06307891486205	1.0043095373004	1.33887807380953	0.998872086458181	1.00112918716732
4AP-1	1.01080842316167	0.989307149689295	0.195721960995144	0.647805976535039	0.253041473457228	0.768249696057094	1.12661760712254	0.452543326564352	1.43418682857875	1.22027430990717	0.679187540275271	0.619944371431089	0.8497474759644	0.952131300791838	1.02466135084129	0.975932193772078
4AP-2	0.934706913913063	1.06985407416491	0.596668303227855	0.932620036141978	0.699267497480594	0.956586618737056	0.941861690979871	0.689125050524472	1.04654223519848	0.832279167207278	0.913906035270413	0.791040240212713	0.95240975712843	0.952072098276198	0.960059682433061	1.04160191110798
4AP-3	1.05058465942114	0.951850944169498	0.262548498045937	0.575421309781468	0.25002908320973	0.815667316743756	0.887826238963465	0.485886724987665	1.1683111551912	1.14356687897878	1.48044799011867	0.748820041250324	0.928004274097399	1.15262011934959	1.01441327968324	0.985791511239149
4AP-4	1.06406573711944	0.93979156091157	0.373359673489643	0.77149022355299	0.360385635238377	0.9010809710327	0.922168475529446	0.673470734084265	0.988285416650377	0.840367019189521	1.22869921286832	0.868442253948936	1.01245435279752	1.01033840442595	0.972060132876706	1.02874294107774
4AP-5	1.02582861269292	0.974821707667994	0.639667781628476	1.06627572818055	0.707428225001462	0.975657472142687	0.657796807696374	0.66260119463756	0.877104269772255	0.68716545359319	1.10127499258949	1.42543354649736	1.10833231247141	0.64997723238027	1.15612709032666	0.864956809996946
4AP-6	0.936227623207825	1.06811631617284	1.22319190885384	1.05677211025417	1.22662718420187	1.10023559974757	0.971622013974627	0.863834817801241	0.896901327896021	0.839980567619614	0.730510550912763	0.860376511062966	1.02543465919692	1.01537786805258	0.92446862682309	1.08170247316718
4AP-7	0.994105365949494	1.00592958679473	0.785834558060859	1.10581065050693	1.03959690980504	1.15948323604533	1.20322939909371	0.715091044532195	0.809029500285788	0.621406178690719	0.951003115786803	0.97314479887892	1.07482909650485	1.12648713104961	0.958840088727749	1.04292677345903
4AP-8	0.941729316580339	1.06187625509128	1.11760638761765	0.653981714170251	1.10183465616385	1.13940816621018	1.12656215235203	1.25675753351191	0.877624449503871	1.1238762314104	0.961279608763912	0.783603191472214	1.05218214151378	1.18871431795751	0.849720304961169	1.17685783682161
